# Supplementary material for: Use of Antiplatelet Agents Decreases the Positive Predictive Value of Fecal Immunochemical Tests for Colorectal Cancer but Does Not Affect Their Sensitivity
Source: J Pers Med. 2021 Jun 1;11(6):497. doi: 10.3390/jpm11060497 (PMC8227279; doi:10.3390/jpm11060497)
Supplement: Supplementary file 1 [file jpm-11-00497-s001.zip]

Archive with 1 entries (1 files):
- jpm-1179952-supplementary.pdf
